# Supplementary material for: Chronic Sleep Disturbance Enhances Inflammation and Collagen Production in Neural- and Myofascial Tissues in Uninjured Rats
Source: Int J Mol Sci. 2026 Jul 8;27(14):6106. doi: 10.3390/ijms27146106 (PMC13409856; doi:10.3390/ijms27146106)
Supplement: Supplementary file 1 [file ijms-27-06106-s001.zip]

Archive with 1 entries (1 files):
- ijms-4350708-supplementary.pdf
